# Supplementary material for: Fungal Endophyte Colonization Patterns Alter Over Time in the Novel Association Between Lolium perenne and Epichloë Endophyte AR37
Source: Front Plant Sci. 2020 Oct 29;11:570026. doi: 10.3389/fpls.2020.570026 (PMC7658011; doi:10.3389/fpls.2020.570026)
Supplement: Supplementary file 4 [file Table_1.xlsx]

## Sheet: Data
Supplemental Table 2. Lolium perenne genes, BLAST annotation
	40	of 40 genes are currently selected by AUTOFILTER
						Functional categorization *
Lolium Gene ID	CDS	CPM	LogFC exp change G9/G2	x fold decline from G2	BLAST	Hormones/ signaling	Metabolism non-protein	Protein metabolism	Defense	Growth	Structure	Retrotransposon	Chloroplast	Sum **
evm.model.Lp_chr4_0.20358	CDS=1-1368	1.86193	-6.60666	97.455	Conserved but unknown function									0
evm.model.Lp_chr5_0.13297	CDS=1-2139	4.09555	-6.58485	95.9924	UBP1 protein			1						1
evm.model.Lp_chr3_0.26212	CDS=1-1563	9.04556	-2.59476	6.0409	Conserved but unknown function									0
evm.model.Lp_chr5_0.422	CDS=1-1533	3.27982	-2.40882	5.3104	Receptor-like kinase	1			1					2
evm.model.Lp_chr4_0.20081	CDS=1-1200	8.34181	-1.39371	2.62753	Eukaryotic elongation factor 1-alpha (EF1a)			1						1
evm.model.Lp_chr5_0.18394	CDS=1-1227	3.6703	-1.24381	2.36823	Purine permease		1		1					2
evm.model.Lp_chr3_0.26254	CDS=1-501	27.1818	-1.22841	2.34308	NAD(P)H-quinone oxidoreductase subunit O, chloroplastic		1		1				1	3
evm.model.Lp_chr3_0.21345	CDS=1-918	4.46571	-1.08244	2.11761	NADPH-dependent aldo-keto reductase, chloroplastic		1		1				1	3
evm.model.Lp_chr3_0.18327	CDS=1-1443	15.385	-1.08038	2.11459	Conserved but unknown function									0
evm.model.Lp_chr7_0.1.10381	CDS=1-1107	2.63567	-1.05371	2.07586	Conserved but unknown function									0
evm.model.Lp_chr5_0.14923	CDS=1-1464	6.55182	-0.915006	1.88558	Putative retrotransposon gag protein							1		1
evm.model.Lp_chr1_0.12664	CDS=1-1560	3.52923	-0.859962	1.81499	Cytochrome P450		1		1					2
evm.model.Lp_chr1_0.11804	CDS=1-429	95.7317	-0.834027	1.78265	10 kDa chaperonin 1, chloroplastic			1					1	2
evm.model.Lp_chr3_0.18333	CDS=1-2106	5.80216	-0.8144	1.75857	Gamma-tubulin complex component 4						1			1
evm.model.Lp_chr1_0.16821	CDS=1-1059	7.20025	-0.808656	1.75158	Conserved but unknown function									0
evm.model.Lp_chr3_0.11110	CDS=1-1356	12.0241	-0.787576	1.72617	Conserved but unknown function									0
evm.model.Lp_chr5_0.3293	CDS=1-1683	5.1444	-0.765174	1.69958	Purple acid phosphatase 1				1	1	1			3
evm.model.Lp_chr3_0.11985	CDS=1-477	4.86233	-0.75253	1.68474	Extensin-2					1	1			2
evm.model.Lp_chr6_0.9617	CDS=1-702	7.82054	-0.750378	1.68223	Two-component response regulator ORR2	1								1
evm.model.Lp_chr7_0.1.4766	CDS=1-1191	64.999	-0.707985	1.63352	Salicylate O-methyltransferase; S-Adenosyl-L-methionine	1	1		1					3
evm.model.Lp_chr4_0.19489	CDS=1-813	19.2297	-0.616135	1.53276	Tropinone reductase		1							1
evm.model.Lp_chr4_0.19751	CDS=1-1956	85.9833	-0.561318	1.47562	Heat shock cognate 70 kDa protein 2			1	1					2
evm.model.Lp_chr2_0.15619	CDS=1-348	39.3077	-0.540146	1.45412	60S acidic ribosomal protein P2A			1						1
evm.model.Lp_chr3_0.10273	CDS=1-1050	7.93207	-0.527151	1.44108	Receptor-like serine/threonine-protein kinase	1			1					2
evm.model.Lp_chr4_0.23196	CDS=1-1086	42.6438	-0.52623	1.44016	Probable mannose-1-phosphate guanylyltransferase 1		1				1			2
evm.model.Lp_chr4_0.2708	CDS=1-1155	31.7568	-0.522154	1.4361	E3 ubiquitin-protein ligase SIRP1			1						1
evm.model.Lp_chr4_0.26556	CDS=1-1983	45.6678	-0.51633	1.43031	Sulfate transporter		1							1
evm.model.Lp_chr1_0.11063	CDS=1-906	22.6145	-0.506223	1.42033	Methylsterol monooxygenase 1-1	1			1					2
evm.model.Lp_chr4_0.23785	CDS=1-2463	265.123	-0.501625	1.41581	V-type proton ATPase subunit a3		1							1
evm.model.Lp_chr7_0.1.21494	CDS=1-942	12.8248	-0.490087	1.40453	ABA responsive element binding factor 3'	1			1					2
evm.model.Lp_chr6_0.2440	CDS=1-630	13.4043	-0.468102	1.38329	Activator of 90 kDa heat shock protein ATPase			1	1					2
evm.model.Lp_chr2_0.17903	CDS=1-1038	426.675	-0.424678	1.34227	S-adenosylmethionine decarboxylase (SAMDC)		1		1	1	1			4
evm.model.Lp_chr3_0.18029	CDS=1-1359	11.4337	-0.418621	1.33665	Formamidase		1			1				2
evm.model.Lp_chr1_0.16690	CDS=1-1695	18.801	-0.403223	1.32246	Serine/threonine-protein kinase			1	1					2
evm.model.Lp_chr4_0.28406	CDS=1-1557	19.5148	-0.385225	1.30606	UDP-glycosyltransferase		1	1	1				1	4
evm.model.Lp_chr1_0.6660	CDS=1-510	75.1002	-0.377887	1.29944	Extensin domain-containing pollen-specific protein					1				1
evm.model.Lp_chr2_0.22238	CDS=1-1899	31.3693	-0.351142	1.27557	loricrin-like protein						1			1
evm.model.Lp_chr7_0.1.17671	CDS=1-738	109.785	-0.331291	1.25814	Auxin-responsive protein	1								1
evm.model.Lp_chr5_0.15284	CDS=1-1641	62.3764	-0.324093	1.25188	Glutamyl-tRNA(Gln) amidotransferase subunit B, chloroplastic/mitochondrial			1					1	2
evm.model.Lp_chr7_0.1.21581	CDS=1-645	77.3077	-0.317124	1.24584	Peptidyl-prolyl cis-trans isomerase CYP20-1			1						1
					Counts ***	7	12	11	15	5	6	1	5	40

## Sheet: Footnotes_to_Table_1
	*	A '1' denotes that the gene fell into this category
	**	The total number of categories the gene was assigned to
	***	The total number of genes assigned to a category
